# Supplementary material for: Does the Use of an Automated Resuscitation Recorder Improve Adherence to NRP Algorithms and Code Documentation?
Source: Children (Basel). 2024 Sep 19;11(9):1137. doi: 10.3390/children11091137 (PMC11430511; doi:10.3390/children11091137)
Supplement: Supplementary file 1 [file children-11-01137-s001.zip]

Archive with 1 entries (1 files):
- children-3196046-supplementary.pdf
